# Supplementary material for: NEXMIF overexpression is associated with autism-like behaviors and alterations in dendritic arborization and spine formation in mice
Source: Front Neurosci. 2025 Jun 18;19:1556570. doi: 10.3389/fnins.2025.1556570 (PMC12215126; doi:10.3389/fnins.2025.1556570)
Supplement: Supplementary file 8 [file Table_2.xlsx]

## Sheet: Panther GO Analysis
GO #	GO Term	# in Dataset	Total GO Genes	Fold Change	Raw P value	False Discovery Rate
GO:0098700	Neurotransmitter Loading into Synaptic Vesicle	3	10	43.97	3.61e-05	0.0108
GO:0021979	Hypothalamus Cell Differentiation	3	14	31.4	0.000107	0.0235
GO:0021879	Forebrain Neuron Differentiation	5	48	15.27	1.87e-05	0.00666
GO:0007616	Long-Term Memory	4	44	13.32	0.000229	0.0449
GO:0007218	Neuropeptide Signaling Pathway	7	92	11.15	3.23e-06	0.00183
GO:0032024	Positive Regulation of Insulin Secretion	6	116	7.58	0.000146	0.0302
GO:0030534	Adult Behavior	8	192	6.11	5.34e-05	0.0144
GO:0071375	Cellular Response to Peptide Hormone Stimulus	8	219	5.35	0.000134	0.0288
GO:0007626	Locomotory Behavior	9	268	4.92	9.66e-05	0.0214
GO:0042391	Regulation of Membrane Potential	14	514	3.99	1.2e-05	0.0051
GO:0032940	Secretion by Cell	12	456	3.86	7.15e-05	0.0169
GO:0050804	Modulation of Chemical Synaptic Transmission	16	615	3.81	4.95e-06	0.00261
GO:0035239	Tube Morphogenesis	16	759	3.09	6.43e-05	0.0159
GO:0007166	Cell Surface Receptor Signaling Pathway	30	1908	2.3	1.33e-05	0.00552
Supplementary Table 2. Gene Ontology Enrichment Analysis
Panther Classification System Gene Ontology (GO) Analysis list showing the 13 dysregulated biological processes based
on the 161 DEGs from the sequencing data. The list also includes the GO Terms, the number of DEGs from the sequencing data
within each biological process, the total number of GO genes within each biological process, the fold changes, the raw p values, and the false discovery rates.
